# Supplementary material for: Pet Rats as the Likely Reservoir for Human Seoul Orthohantavirus Infection
Source: Viruses. 2023 Feb 7;15(2):467. doi: 10.3390/v15020467 (PMC9962845; doi:10.3390/v15020467)
Supplement: Supplementary file 1 [file viruses-15-00467-s001.zip]

Archive with 1 entries (1 files):
- viruses-2145068-supplementary.pdf
